# Supplementary material for: Development of Machine-Learning-Based Facial Thermal Image Analysis for Dynamic Emotion Sensing
Source: Sensors (Basel). 2025 Aug 25;25(17):5276. doi: 10.3390/s25175276 (PMC12431138; doi:10.3390/s25175276)
Supplement: Supplementary file 1 [file sensors-25-05276-s001.zip]

Archive with 2 entries (2 files):
- Supplementary Code S1.zip
- Supplementary Table S1.csv
