# Supplementary material for: Development of Machine-Learning-Based Facial Thermal Image Analysis for Dynamic Emotion Sensing
Source: Sensors (Basel). 2025 Aug 25;25(17):5276. doi: 10.3390/s25175276 (PMC12431138; doi:10.3390/s25175276)
Supplement: Supplementary file 1 [file sensors-25-05276-s001.zip › Supplementary Table S1.csv]

ResNet34 coefficient	Linear regression coefficient	ResNet34 MSE	Linear regression MSE
0.16197915	0.222504575	0.4111	0.6251
0.32643067	0.109749318	0.3025	0.5502
0.8039975	0.232888862	0.4726	0.4863
0.58168966	0.239179968	0.2169	0.6357
0.28610626	0.299429252	0.3464	0.5898
0.55552141	0.389521766	0.3524	0.7484
0.49821734	0.345970366	0.4376	0.6822
0.35466311	0.461906506	0.293	0.5173
0.20337957	0.086669299	0.3378	0.3825
0.58825488	0.256334758	0.2114	0.6839
0.89749056	0.262090442	0.3432	0.5612
0.21238363	0.271268393	0.2268	0.7052
0.74840633	0.461235149	0.2613	0.5453
0.93296896	0.456865813	0.0843	0.5717
0.4855697	0.562218093	0.4702	0.5456
0.33522204	0.369653868	0.3789	0.7418
0.57655847	0.32720312	0.2435	0.5958
0.42499175	0.227138879	0.3741	0.4072
0.69789584	0.445180716	0.4302	0.4882
0.52827318	0.156642264	0.2078	0.6792
